# Supplementary material for: Non-Deceptive Placebos Can Promote Acts of Kindness: A Randomized Controlled Trial
Source: Behav Sci (Basel). 2023 Aug 23;13(9):703. doi: 10.3390/bs13090703 (PMC10525077; doi:10.3390/bs13090703)
Supplement: Supplementary file 1 [file behavsci-13-00703-s001.zip]

Archive with 1 entries (1 files):
- behavsci-2492361-supplementary.pdf
